# Supplementary material for: Dimethyl fumarate alleviates allergic asthma by strengthening the Nrf2 signaling pathway in regulatory T cells
Source: Front Immunol. 2024 Apr 22;15:1375340. doi: 10.3389/fimmu.2024.1375340 (PMC11070462; doi:10.3389/fimmu.2024.1375340)
Supplement: Supplementary file 3 [file Table_1.xlsx]

## Sheet: fig1b
	control						OVA					DMF p.o. (pre）					DMF p.o.						DMF i.n.
IgE (ng/ml)	147.207	272.134	164.674	381.5	1133.73	816.908	5370.2	4643.64	1967.91	4122.75	1926.72	1093.16	732.53	1619.75	1781.88	1940.8	972.748	1890.89	1976.36	948.87	1859.3	1928.63	891.924	1109.73	1404.47	1127.53	2248.5

## Sheet: fig1c
	control					OVA					DMF p.o. (pre）					DMF p.o.					DMF i.n.
Rubbing (times/15min)	0	57	54	66	51	84	66	150	54	117	27	57	33	54	27	33	54	33	3	0	39	45	30	24	42
	45.6					94.2					39.6					24.6					36
	26.1017					39.2071					14.758					22.7882					8.74643

## Sheet: fig1d
	control						OVA						DMF p.o. (pre）						DMF p.o.						DMF i.n.
Time to first appear symptoms (min)	3.4	3.52	4.8	5.63	6	6	1.6	1.75	2.32	2.63	4.25	4.32	2.63	3.02	3.63	4.03	4.45	4.5	2.18	2.93	3.13	4.1	4.27	5.4	2.72	3.25	3.9	4.28	5.57	6.1

## Sheet: fig2b
	Inflammation score of lung tissue
	control						OVA						DMF p.o. (pre）						DMF p.o.						DMF i.n.
	0	0.142857	0.142857	0.857143	0.714286	0.714286	2.14286	2.28571	2.14286	3.71429	2.71429	2.57143	1.28571	1.14286	1.28571	1.42857	1	0.142857	1.71429	1.14286	1.71429	1.57143	2	1.14286	0.714286	1.71429	1	0.285714	1.57143	1.28571
	Bronchial thickness (um)
	control						OVA						DMF p.o. (pre）						DMF p.o.						DMF i.n.
	13.52	14.86	16.78	15.52	15.68	17.7	28.978	28.38	26.86	34.3	23.86	27.06	18.6188	21.42	19.2	24.42	20.48	20.32	21.04	22.64	19.34	18.26	20.66	19.6	20.12	19.98	15.88	16.82	23.4	21.16

## Sheet: fig2c
	PAS score of lung tissue
	control						OVA				DMF p.o. (pre）						DMF p.o.						DMF i.n.
	0	0	0	0	0	0	2.83333	1.5	2	1.83333	0	0.2	0.2	0.6	0	0.4	0	0.4	0.4	0	0.4	0.4	0.4	0.4	0	0.2	0.6	0.6

## Sheet: fig2e
	Total cells in BALF (10^4/ml)
		control					OVA					DMF p.o. (pre）						DMF p.o.						DMF i.n.
		15	24	6	10	5.75	48	32	31	36	23	12	14	11	14	6	6	2	15	11	10	14	2	2	7	9	5	4	8

## Sheet: fig2f
	Eosinophils in BALF（10^4/ml）
	control					OVA					DMF p.o. (pre）				DMF p.o.				DMF i.n.
	0.358209	0	0	0	0.115	1.08	3.36842	4.42857	3.6	1.02985	0.514286	0.152174	0.0330579	0.03	0	0.166667	0.148936	0	0	0.125899	0.191489	0.470588

## Sheet: fig3b
	Nasal mocusa thickness (um)
	control						OVA						DMF p.o. (pre）						DMF p.o.						DMF i.n.
	27.1	29.2	30.2	23.25	30	36.125	47.675	55.7	43.95	53.2	48.8	50.275	35.745	31.5	25.75	31.375	31.675	29.075	42.975	30	26.2	41.15	34.35	34.625	38.675	32.25	34.55	31.275	30.95	42.275

## Sheet: fig3c
	PAS+ cells in nasal mocusa
	control						OVA						DMF p.o. (pre）						DMF p.o.						DMF i.n.
	11.6667	13.3333	20	21.6667	0	20	50	18.3333	48.3333	46.6667	40	38.3333	26.6667	6.66667	20	28.3333	13.3333	8.33333	26.6667	0	45	11.6667	25	13.3333	18.3333	6.66667	20	6.66667	5	31.6667

## Sheet: fig3d
	Total cells in NALF (10^4/ml)
	control					OVA					DMF p.o. (pre）					DMF p.o.						DMF i.n.
	17	10	7	7	11	123	45	38	42	81	10	14	4	4	4	7	13	14	19	5	6	7	7	7	11	14

[truncated: 31 more sheets: fig4a, fig4b, fig4c, fig4d, fig4e, fig4f, fig4g, fig4h, fig4i, fig5a, fig5b, fig5c, fig5d, fig6a, fig6b, fig6d, fig7a, fig7c, fig7d, fig7e …]
